# Supplementary material for: Potential Antimicrobial Use of Cannabidiol in Dentistry: A Scoping Review
Source: Dent J (Basel). 2025 Nov 6;13(11):519. doi: 10.3390/dj13110519 (PMC12651879; doi:10.3390/dj13110519)
Supplement: Supplementary file 1 [file dentistry-13-00519-s001.zip]

Archive with 1 entries (1 files):
- dentistry-3654834-supplementary.pdf
